# Supplementary material for: Comparison of Single Target-Controlled Infusion Pump-Delivered Mixed Propofol and Remifentanil with Two Target-Controlled Infusion Pumps-Delivered Propofol and Remifentanil in Patients Undergoing Breast Cancer Surgery—A Prospective Study
Source: Int J Environ Res Public Health. 2023 Jan 23;20(3):2094. doi: 10.3390/ijerph20032094 (PMC9915350; doi:10.3390/ijerph20032094)
Supplement: Supplementary file 1 [file ijerph-20-02094-s001.zip]

Archive with 1 entries (1 files):
- ijerph-2109889-supplementary.pdf
